# Supplementary material for: PD-L1 Downregulation and DNA Methylation Inhibition for Molecular Therapy against Cancer Stem Cells in Hepatocellular Carcinoma
Source: Int J Mol Sci. 2023 Aug 29;24(17):13357. doi: 10.3390/ijms241713357 (PMC10487900; doi:10.3390/ijms241713357)
Supplement: Supplementary file 1 [file ijms-24-13357-s001.zip]

Archive with 1 entries (1 files):
- ijms-2494031-supplementary.pdf
